# Supplementary material for: Trpv4-mediated apoptosis of Leydig cells induced by high temperature regulates sperm development and motility in zebrafish
Source: Commun Biol. 2024 Jan 13;7:96. doi: 10.1038/s42003-023-05740-y (PMC10787748; doi:10.1038/s42003-023-05740-y)
Supplement: Supplementary file 8 — Supplementary Data 1 [file 42003_2023_5740_MOESM8_ESM.xlsx]

## Sheet: Figure 1B-Hsp marker
Water Conditions	ID	Target Name	Cт
29℃	no.1	β-actin	16.4053
29℃	no.2	β-actin	15.9086
29℃	no.3	β-actin	15.9143
29℃	no.4	β-actin	15.8066
29℃	no.1	Hsp70	21.1933
29℃	no.2	Hsp70	20.8709
29℃	no.3	Hsp70	20.9448
29℃	no.4	Hsp70	21.0343
29℃	no.1	Hspa5-1	21.8506
29℃	no.2	Hspa5-1	21.6018
29℃	no.3	Hspa5-1	21.3626
29℃	no.4	Hspa5-1	21.4784
29℃	no.1	Hspa5-2	21.2749
29℃	no.2	Hspa5-2	21.1332
29℃	no.3	Hspa5-2	21.2964
29℃	no.4	Hspa5-2	21.1884
29℃	no.1	Hsp90-1	21.8986
29℃	no.2	Hsp90-1	21.8286
29℃	no.3	Hsp90-1	21.8723
29℃	no.4	Hsp90-1	21.7313
29℃	no.1	Hsp90-2	20.1057
29℃	no.2	Hsp90-2	19.971
29℃	no.3	Hsp90-2	19.9886
29℃	no.4	Hsp90-2	19.942
34℃ 1day	no.1	β-actin	16.6201
34℃ 1day	no.2	β-actin	16.4528
34℃ 1day	no.3	β-actin	16.577
34℃ 1day	no.4	β-actin	16.3429
34℃ 1day	no.1	Hsp70	18.2963
34℃ 1day	no.2	Hsp70	18.2801
34℃ 1day	no.3	Hsp70	18.417
34℃ 1day	no.4	Hsp70	18.4087
34℃ 1day	no.1	Hspa5-1	20.3263
34℃ 1day	no.2	Hspa5-1	20.3035
34℃ 1day	no.3	Hspa5-1	20.3109
34℃ 1day	no.4	Hspa5-1	20.3992
34℃ 1day	no.1	Hspa5-2	20.2754
34℃ 1day	no.2	Hspa5-2	20.127
34℃ 1day	no.3	Hspa5-2	20.2745
34℃ 1day	no.4	Hspa5-2	20.1819
34℃ 1day	no.1	Hsp90-1	20.9454
34℃ 1day	no.2	Hsp90-1	20.9645
34℃ 1day	no.3	Hsp90-1	21.1474
34℃ 1day	no.4	Hsp90-1	20.8553
34℃ 1day	no.1	Hsp90-2	19.0678
34℃ 1day	no.2	Hsp90-2	18.9539
34℃ 1day	no.3	Hsp90-2	19.1472
34℃ 1day	no.4	Hsp90-2	18.9822
34℃ 3days	no.1	β-actin	15.7079
34℃ 3days	no.2	β-actin	15.418
34℃ 3days	no.3	β-actin	15.4716
34℃ 3days	no.4	β-actin	15.6856
34℃ 3days	no.1	Hsp70	18.8603
34℃ 3days	no.2	Hsp70	18.8148
34℃ 3days	no.3	Hsp70	18.9663
34℃ 3days	no.4	Hsp70	18.9601
34℃ 3days	no.1	Hspa5-1	20.6214
34℃ 3days	no.2	Hspa5-1	20.7983
34℃ 3days	no.3	Hspa5-1	20.9315
34℃ 3days	no.4	Hspa5-1	20.9475
34℃ 3days	no.1	Hspa5-2	20.5085
34℃ 3days	no.2	Hspa5-2	20.4065
34℃ 3days	no.3	Hspa5-2	20.686
34℃ 3days	no.4	Hspa5-2	20.9265
34℃ 3days	no.1	Hsp90-1	20.918
34℃ 3days	no.2	Hsp90-1	20.9237
34℃ 3days	no.3	Hsp90-1	21.142
34℃ 3days	no.4	Hsp90-1	21.2302
34℃ 3days	no.1	Hsp90-2	18.9914
34℃ 3days	no.2	Hsp90-2	18.9728
34℃ 3days	no.3	Hsp90-2	19.3468
34℃ 3days	no.4	Hsp90-2	19.927

## Sheet: Figure 1B-Leydig cell marker
Water Conditions	ID	Target Name	Cт
29℃	no.1	β-actin	16.1197
29℃	no.2	β-actin	15.9539
29℃	no.3	β-actin	15.6671
29℃	no.4	β-actin	15.3038
29℃	no.1	Star	16.648
29℃	no.2	Star	16.7577
29℃	no.3	Star	16.267
29℃	no.4	Star	16.4361
29℃	no.1	Insl3	14.1589
29℃	no.2	Insl3	14.0932
29℃	no.3	Insl3	13.4587
29℃	no.4	Insl3	13.2962
29℃	no.1	Cyp11c1	18.6068
29℃	no.2	Cyp11c1	18.6301
29℃	no.3	Cyp11c1	18.2913
29℃	no.4	Cyp11c1	18.2697
29℃	no.1	Cyp17a1	18.8276
29℃	no.2	Cyp17a1	18.716
29℃	no.3	Cyp17a1	18.221
29℃	no.4	Cyp17a1	18.4258
29℃	no.1	Hsd3β	20.4624
29℃	no.2	Hsd3β	20.2833
29℃	no.3	Hsd3β	19.5051
29℃	no.4	Hsd3β	19.445
34℃ 1day	no.1	β-actin	16.28
34℃ 1day	no.2	β-actin	16.1681
34℃ 1day	no.3	β-actin	15.9707
34℃ 1day	no.4	β-actin	15.6578
34℃ 1day	no.1	Star	17.2453
34℃ 1day	no.2	Star	17.2575
34℃ 1day	no.3	Star	16.9696
34℃ 1day	no.4	Star	16.8757
34℃ 1day	no.1	Insl3	15.5329
34℃ 1day	no.2	Insl3	15.4519
34℃ 1day	no.3	Insl3	14.8209
34℃ 1day	no.4	Insl3	14.7972
34℃ 1day	no.1	Cyp11c1	18.8931
34℃ 1day	no.2	Cyp11c1	18.822
34℃ 1day	no.3	Cyp11c1	18.5065
34℃ 1day	no.4	Cyp11c1	18.4659
34℃ 1day	no.1	Cyp17a1	19.8334
34℃ 1day	no.2	Cyp17a1	19.9235
34℃ 1day	no.3	Cyp17a1	19.4807
34℃ 1day	no.4	Cyp17a1	19.4607
34℃ 1day	no.1	Hsd3β	21.2761
34℃ 1day	no.2	Hsd3β	21.297
34℃ 1day	no.3	Hsd3β	20.3853
34℃ 1day	no.4	Hsd3β	20.3502
34℃ 3days	no.1	β-actin	15.3122
34℃ 3days	no.2	β-actin	15.3638
34℃ 3days	no.3	β-actin	15.1471
34℃ 3days	no.4	β-actin	14.6824
34℃ 3days	no.1	Star	17.1288
34℃ 3days	no.2	Star	17.1623
34℃ 3days	no.3	Star	16.8868
34℃ 3days	no.4	Star	16.9515
34℃ 3days	no.1	Insl3	15.46
34℃ 3days	no.2	Insl3	15.6732
34℃ 3days	no.3	Insl3	14.8363
34℃ 3days	no.4	Insl3	14.8863
34℃ 3days	no.1	Cyp11c1	18.9089
34℃ 3days	no.2	Cyp11c1	18.8973
34℃ 3days	no.3	Cyp11c1	18.5083
34℃ 3days	no.4	Cyp11c1	18.6195
34℃ 3days	no.1	Cyp17a1	20.1414
34℃ 3days	no.2	Cyp17a1	20.2231
34℃ 3days	no.3	Cyp17a1	19.7994
34℃ 3days	no.4	Cyp17a1	19.8173
34℃ 3days	no.1	Hsd3β	21.6067
34℃ 3days	no.2	Hsd3β	21.8074
34℃ 3days	no.3	Hsd3β	20.8748
34℃ 3days	no.4	Hsd3β	20.8046

## Sheet: Figure 1B-Germ cell marker
Water Conditions	ID	Target Name	Cт
29℃	no.1	β-actin	16.9399
29℃	no.2	β-actin	16.9237
29℃	no.3	β-actin	16.8227
29℃	no.4	β-actin	16.9588
29℃	no.1	Piwil1	18.2039
29℃	no.2	Piwil1	18.401
29℃	no.3	Piwil1	18.4809
29℃	no.4	Piwil1	18.2836
29℃	no.1	Dazl	18.8187
29℃	no.2	Dazl	18.8048
29℃	no.3	Dazl	18.4327
29℃	no.4	Dazl	18.6226
29℃	no.1	Sycp3	18.5301
29℃	no.2	Sycp3	18.3524
29℃	no.3	Sycp3	18.2052
29℃	no.4	Sycp3	18.1787
29℃	no.1	Odf3b	18.3724
29℃	no.2	Odf3b	18.135
29℃	no.3	Odf3b	18.1887
29℃	no.4	Odf3b	18.2584
34℃ 1day	no.1	β-actin	17.1448
34℃ 1day	no.2	β-actin	17.3339
34℃ 1day	no.3	β-actin	17.2536
34℃ 1day	no.4	β-actin	17.3464
34℃ 1day	no.1	Piwil1	18.43
34℃ 1day	no.2	Piwil1	18.4633
34℃ 1day	no.3	Piwil1	18.5133
34℃ 1day	no.4	Piwil1	18.4343
34℃ 1day	no.1	Dazl	18.2719
34℃ 1day	no.2	Dazl	18.2892
34℃ 1day	no.3	Dazl	18.2284
34℃ 1day	no.4	Dazl	18.1698
34℃ 1day	no.1	Sycp3	18.5149
34℃ 1day	no.2	Sycp3	18.5074
34℃ 1day	no.3	Sycp3	18.5659
34℃ 1day	no.4	Sycp3	18.6426
34℃ 1day	no.1	Odf3b	18.4888
34℃ 1day	no.2	Odf3b	18.6098
34℃ 1day	no.3	Odf3b	18.5576
34℃ 1day	no.4	Odf3b	18.5398
34℃ 3days	no.1	β-actin	16.3535
34℃ 3days	no.2	β-actin	16.3087
34℃ 3days	no.3	β-actin	16.5578
34℃ 3days	no.4	β-actin	16.4535
34℃ 3days	no.1	Piwil1	17.9918
34℃ 3days	no.2	Piwil1	18.0438
34℃ 3days	no.3	Piwil1	18.3415
34℃ 3days	no.4	Piwil1	18.0498
34℃ 3days	no.1	Dazl	17.9083
34℃ 3days	no.2	Dazl	17.9471
34℃ 3days	no.3	Dazl	17.6932
34℃ 3days	no.4	Dazl	18.0449
34℃ 3days	no.1	Sycp3	18.3157
34℃ 3days	no.2	Sycp3	18.2051
34℃ 3days	no.3	Sycp3	18.4346
34℃ 3days	no.4	Sycp3	18.2491
34℃ 3days	no.1	Odf3b	17.8998
34℃ 3days	no.2	Odf3b	17.8261
34℃ 3days	no.3	Odf3b	18.0425
34℃ 3days	no.4	Odf3b	17.8604

## Sheet: Figure 1B-Sertoli cell marker
Water Conditions	ID	Target Name	Cт
29℃	no.1	β-actin	16.9399
29℃	no.2	β-actin	16.9237
29℃	no.3	β-actin	16.8227
29℃	no.4	β-actin	16.9588
29℃	no.1	Sox9a	21.2367
29℃	no.2	Sox9a	21.2159
29℃	no.3	Sox9a	21.0976
29℃	no.4	Sox9a	21.135
29℃	no.1	Amh	19.9926
29℃	no.2	Amh	19.9522
29℃	no.3	Amh	19.8697
29℃	no.4	Amh	19.8272
29℃	no.1	Dmrt1	18.6057
29℃	no.2	Dmrt1	18.3652
29℃	no.3	Dmrt1	18.3655
29℃	no.4	Dmrt1	18.343
34℃ 1day	no.1	β-actin	17.1448
34℃ 1day	no.2	β-actin	17.3339
34℃ 1day	no.3	β-actin	17.2536
34℃ 1day	no.4	β-actin	17.3464
34℃ 1day	no.1	Sox9a	21.5641
34℃ 1day	no.2	Sox9a	21.6068
34℃ 1day	no.3	Sox9a	21.4518
34℃ 1day	no.4	Sox9a	21.5947
34℃ 1day	no.1	Amh	19.9765
34℃ 1day	no.2	Amh	19.8661
34℃ 1day	no.3	Amh	19.9483
34℃ 1day	no.4	Amh	19.8762
34℃ 1day	no.1	Dmrt1	18.4473
34℃ 1day	no.2	Dmrt1	18.602
34℃ 1day	no.3	Dmrt1	18.514
34℃ 1day	no.4	Dmrt1	18.5729
34℃ 3days	no.1	β-actin	16.3535
34℃ 3days	no.2	β-actin	16.3087
34℃ 3days	no.3	β-actin	16.5578
34℃ 3days	no.4	β-actin	16.4535
34℃ 3days	no.1	Sox9a	21.6653
34℃ 3days	no.2	Sox9a	21.6876
34℃ 3days	no.3	Sox9a	21.0222
34℃ 3days	no.4	Sox9a	21.0024
34℃ 3days	no.1	Amh	20.0109
34℃ 3days	no.2	Amh	19.8142
34℃ 3days	no.3	Amh	19.9716
34℃ 3days	no.4	Amh	19.9907
34℃ 3days	no.1	Dmrt1	18.2281
34℃ 3days	no.2	Dmrt1	18.0807
34℃ 3days	no.3	Dmrt1	18.2439
34℃ 3days	no.4	Dmrt1	18.2072

## Sheet: Figure 2B
Water Conditions	ID	Target Name	Cт
29℃	no.1	β-actin	16.1453
29℃	no.2	β-actin	16.2085
29℃	no.3	β-actin	16.3352
29℃	no.1	Trpv1	31.0495
29℃	no.2	Trpv1	31.0647
29℃	no.3	Trpv1	31.1039
29℃	no.1	Trpv4	32.3337
29℃	no.2	Trpv4	32.2403
29℃	no.3	Trpv4	31.6722
29℃	no.1	Trpm2	31.2743
29℃	no.2	Trpm2	30.9172
29℃	no.3	Trpm2	30.6608
29℃	no.1	Trpm4a	31.3047
29℃	no.2	Trpm4a	30.5737
29℃	no.3	Trpm4a	28.9378
29℃	no.1	Trpm4b1	25.564
29℃	no.2	Trpm4b1	25.3836
29℃	no.3	Trpm4b1	25.4435
29℃	no.1	Trpm4b2	26.8677
29℃	no.2	Trpm4b2	27.9331
29℃	no.3	Trpm4b2	26.6057
29℃	no.1	Trpm4b3	26.2678
29℃	no.2	Trpm4b3	26.3154
29℃	no.3	Trpm4b3	26.1818
29℃	no.1	Trpm5	27.6533
29℃	no.2	Trpm5	27.9211
29℃	no.3	Trpm5	29.5916
34℃ 1day	no.1	β-actin	15.3401
34℃ 1day	no.2	β-actin	15.3928
34℃ 1day	no.3	β-actin	15.934
34℃ 1day	no.1	Trpv1	30.5128									#DIV/0!
34℃ 1day	no.2	Trpv1	30.4858
34℃ 1day	no.3	Trpv1	30.8056
34℃ 1day	no.1	Trpv4	28.115									#DIV/0!
34℃ 1day	no.2	Trpv4	28.0101
34℃ 1day	no.3	Trpv4	27.9969
34℃ 1day	no.1	Trpm2	29.9277									#DIV/0!
34℃ 1day	no.2	Trpm2	29.8717
34℃ 1day	no.3	Trpm2	30.4771
34℃ 1day	no.1	Trpm4a	27.9164									#DIV/0!
34℃ 1day	no.2	Trpm4a	29.0912
34℃ 1day	no.3	Trpm4a	28.2638
34℃ 1day	no.1	Trpm4b1	24.779									#DIV/0!
34℃ 1day	no.2	Trpm4b1	24.8957
34℃ 1day	no.3	Trpm4b1	24.8812
34℃ 1day	no.1	Trpm4b2	23.7919									#DIV/0!
34℃ 1day	no.2	Trpm4b2	23.3533
34℃ 1day	no.3	Trpm4b2	23.3654
34℃ 1day	no.1	Trpm4b3	23.7407									#DIV/0!
34℃ 1day	no.2	Trpm4b3	23.4439
34℃ 1day	no.3	Trpm4b3	23.514
34℃ 1day	no.1	Trpm5	27.4573									#DIV/0!
34℃ 1day	no.2	Trpm5	27.523
34℃ 1day	no.3	Trpm5	26.9183

## Sheet: Figure 3B
Water Conditions	Genotype	ID	Target Name	Cт
29℃	Trpv4 +/+	no.1	β-actin	16.1197
29℃	Trpv4 +/+	no.2	β-actin	15.9539
29℃	Trpv4 +/+	no.3	β-actin	15.6671
29℃	Trpv4 +/+	no.4	β-actin	15.3038
29℃	Trpv4 +/+	no.1	Star	16.648
29℃	Trpv4 +/+	no.2	Star	16.7577
29℃	Trpv4 +/+	no.3	Star	16.267
29℃	Trpv4 +/+	no.4	Star	16.4361
29℃	Trpv4 +/+	no.1	Insl3	14.1589
29℃	Trpv4 +/+	no.2	Insl3	14.0932
29℃	Trpv4 +/+	no.3	Insl3	13.4587
29℃	Trpv4 +/+	no.4	Insl3	13.2962
29℃	Trpv4 +/+	no.1	Cyp11c1	18.6068
29℃	Trpv4 +/+	no.2	Cyp11c1	18.6301
29℃	Trpv4 +/+	no.3	Cyp11c1	18.2913
29℃	Trpv4 +/+	no.4	Cyp11c1	18.2697
29℃	Trpv4 +/+	no.1	Cyp17a1	18.8276
29℃	Trpv4 +/+	no.2	Cyp17a1	18.716
29℃	Trpv4 +/+	no.3	Cyp17a1	18.221
29℃	Trpv4 +/+	no.4	Cyp17a1	18.4258
29℃	Trpv4 +/+	no.1	Hsd3β	20.4624
29℃	Trpv4 +/+	no.2	Hsd3β	20.2833
29℃	Trpv4 +/+	no.3	Hsd3β	19.5051
29℃	Trpv4 +/+	no.4	Hsd3β	19.445
34℃ 1day	Trpv4 +/+	no.1	β-actin	16.28
34℃ 1day	Trpv4 +/+	no.2	β-actin	16.1681
34℃ 1day	Trpv4 +/+	no.3	β-actin	15.9707
34℃ 1day	Trpv4 +/+	no.4	β-actin	15.6578
34℃ 1day	Trpv4 +/+	no.1	Star	17.2453
34℃ 1day	Trpv4 +/+	no.2	Star	17.2575
34℃ 1day	Trpv4 +/+	no.3	Star	16.9696
34℃ 1day	Trpv4 +/+	no.4	Star	16.8757
34℃ 1day	Trpv4 +/+	no.1	Insl3	15.5329
34℃ 1day	Trpv4 +/+	no.2	Insl3	15.4519
34℃ 1day	Trpv4 +/+	no.3	Insl3	14.8209
34℃ 1day	Trpv4 +/+	no.4	Insl3	14.7972
34℃ 1day	Trpv4 +/+	no.1	Cyp11c1	18.8931
34℃ 1day	Trpv4 +/+	no.2	Cyp11c1	18.822
34℃ 1day	Trpv4 +/+	no.3	Cyp11c1	18.5065
34℃ 1day	Trpv4 +/+	no.4	Cyp11c1	18.4659
34℃ 1day	Trpv4 +/+	no.1	Cyp17a1	19.8334
34℃ 1day	Trpv4 +/+	no.2	Cyp17a1	19.9235
34℃ 1day	Trpv4 +/+	no.3	Cyp17a1	19.4807
34℃ 1day	Trpv4 +/+	no.4	Cyp17a1	19.4607
34℃ 1day	Trpv4 +/+	no.1	Hsd3β	21.2761
34℃ 1day	Trpv4 +/+	no.2	Hsd3β	21.297
34℃ 1day	Trpv4 +/+	no.3	Hsd3β	20.3853
34℃ 1day	Trpv4 +/+	no.4	Hsd3β	20.3502
34℃ 3days	Trpv4 +/+	no.1	β-actin	15.3122
34℃ 3days	Trpv4 +/+	no.2	β-actin	15.3638
34℃ 3days	Trpv4 +/+	no.3	β-actin	15.1471
34℃ 3days	Trpv4 +/+	no.4	β-actin	14.6824
34℃ 3days	Trpv4 +/+	no.1	Star	17.1288
34℃ 3days	Trpv4 +/+	no.2	Star	17.1623
34℃ 3days	Trpv4 +/+	no.3	Star	16.8868
34℃ 3days	Trpv4 +/+	no.4	Star	16.9515
34℃ 3days	Trpv4 +/+	no.1	Insl3	15.46
34℃ 3days	Trpv4 +/+	no.2	Insl3	15.6732
34℃ 3days	Trpv4 +/+	no.3	Insl3	14.8363
34℃ 3days	Trpv4 +/+	no.4	Insl3	14.8863
34℃ 3days	Trpv4 +/+	no.1	Cyp11c1	18.9089
34℃ 3days	Trpv4 +/+	no.2	Cyp11c1	18.8973
34℃ 3days	Trpv4 +/+	no.3	Cyp11c1	18.5083
34℃ 3days	Trpv4 +/+	no.4	Cyp11c1	18.6195
34℃ 3days	Trpv4 +/+	no.1	Cyp17a1	20.1414
34℃ 3days	Trpv4 +/+	no.2	Cyp17a1	20.2231
34℃ 3days	Trpv4 +/+	no.3	Cyp17a1	19.7994
34℃ 3days	Trpv4 +/+	no.4	Cyp17a1	19.8173
34℃ 3days	Trpv4 +/+	no.1	Hsd3β	21.6067
34℃ 3days	Trpv4 +/+	no.2	Hsd3β	21.8074
34℃ 3days	Trpv4 +/+	no.3	Hsd3β	20.8748
34℃ 3days	Trpv4 +/+	no.4	Hsd3β	20.8046
29℃	Trpv4 -/-	no.1	β-actin	15.3892
29℃	Trpv4 -/-	no.2	β-actin	15.2286
29℃	Trpv4 -/-	no.3	β-actin	14.909
29℃	Trpv4 -/-	no.4	β-actin	14.5828
29℃	Trpv4 -/-	no.1	Star	16.5131
29℃	Trpv4 -/-	no.2	Star	16.3814
29℃	Trpv4 -/-	no.3	Star	16.1677
29℃	Trpv4 -/-	no.4	Star	16.1072
29℃	Trpv4 -/-	no.1	Insl3	13.3932
29℃	Trpv4 -/-	no.2	Insl3	13.2878
29℃	Trpv4 -/-	no.3	Insl3	12.8616
29℃	Trpv4 -/-	no.4	Insl3	12.7207
29℃	Trpv4 -/-	no.1	Cyp11c1	18.2186
29℃	Trpv4 -/-	no.2	Cyp11c1	18.2338
29℃	Trpv4 -/-	no.3	Cyp11c1	17.9691
29℃	Trpv4 -/-	no.4	Cyp11c1	18.0133
29℃	Trpv4 -/-	no.1	Cyp17a1	18.1452
29℃	Trpv4 -/-	no.2	Cyp17a1	18.0022
29℃	Trpv4 -/-	no.3	Cyp17a1	17.6494
29℃	Trpv4 -/-	no.4	Cyp17a1	17.6755
29℃	Trpv4 -/-	no.1	Hsd3β	20.3861
29℃	Trpv4 -/-	no.2	Hsd3β	20.0882
29℃	Trpv4 -/-	no.3	Hsd3β	19.1959
29℃	Trpv4 -/-	no.4	Hsd3β	19.0394
34℃ 1day	Trpv4 -/-	no.1	β-actin	15.7031
34℃ 1day	Trpv4 -/-	no.2	β-actin	15.704
34℃ 1day	Trpv4 -/-	no.3	β-actin	15.1639
34℃ 1day	Trpv4 -/-	no.4	β-actin	15.218
34℃ 1day	Trpv4 -/-	no.1	Star	16.3941
34℃ 1day	Trpv4 -/-	no.2	Star	16.4121
34℃ 1day	Trpv4 -/-	no.3	Star	16.202
34℃ 1day	Trpv4 -/-	no.4	Star	16.1641
34℃ 1day	Trpv4 -/-	no.1	Insl3	13.5165
34℃ 1day	Trpv4 -/-	no.2	Insl3	13.5024
34℃ 1day	Trpv4 -/-	no.3	Insl3	13.5188
34℃ 1day	Trpv4 -/-	no.4	Insl3	13.5539
34℃ 1day	Trpv4 -/-	no.1	Cyp11c1	17.9606
34℃ 1day	Trpv4 -/-	no.2	Cyp11c1	18.0267
34℃ 1day	Trpv4 -/-	no.3	Cyp11c1	17.8373
34℃ 1day	Trpv4 -/-	no.4	Cyp11c1	17.7634
34℃ 1day	Trpv4 -/-	no.1	Cyp17a1	19.3037
34℃ 1day	Trpv4 -/-	no.2	Cyp17a1	19.2443
34℃ 1day	Trpv4 -/-	no.3	Cyp17a1	18.9392
34℃ 1day	Trpv4 -/-	no.4	Cyp17a1	18.9633
34℃ 1day	Trpv4 -/-	no.1	Hsd3β	20.5318
34℃ 1day	Trpv4 -/-	no.2	Hsd3β	20.6216
34℃ 1day	Trpv4 -/-	no.3	Hsd3β	19.7023
34℃ 1day	Trpv4 -/-	no.4	Hsd3β	19.6579
34℃ 3days	Trpv4 -/-	no.1	β-actin	15.4402
34℃ 3days	Trpv4 -/-	no.2	β-actin	15.3769
34℃ 3days	Trpv4 -/-	no.3	β-actin	14.7285
34℃ 3days	Trpv4 -/-	no.4	β-actin	14.7502
34℃ 3days	Trpv4 -/-	no.1	Star	16.8564
34℃ 3days	Trpv4 -/-	no.2	Star	16.9735
34℃ 3days	Trpv4 -/-	no.3	Star	16.5819
34℃ 3days	Trpv4 -/-	no.4	Star	16.6264
34℃ 3days	Trpv4 -/-	no.1	Insl3	13.2817
34℃ 3days	Trpv4 -/-	no.2	Insl3	13.2357
34℃ 3days	Trpv4 -/-	no.3	Insl3	13.1734
34℃ 3days	Trpv4 -/-	no.4	Insl3	13.3594
34℃ 3days	Trpv4 -/-	no.1	Cyp11c1	18.2588
34℃ 3days	Trpv4 -/-	no.2	Cyp11c1	18.2493
34℃ 3days	Trpv4 -/-	no.3	Cyp11c1	18.0271
34℃ 3days	Trpv4 -/-	no.4	Cyp11c1	18.1288
34℃ 3days	Trpv4 -/-	no.1	Cyp17a1	19.1967
34℃ 3days	Trpv4 -/-	no.2	Cyp17a1	19.1362
34℃ 3days	Trpv4 -/-	no.3	Cyp17a1	18.7645
34℃ 3days	Trpv4 -/-	no.4	Cyp17a1	18.9049
34℃ 3days	Trpv4 -/-	no.1	Hsd3β	21.0887
34℃ 3days	Trpv4 -/-	no.2	Hsd3β	21.2088
34℃ 3days	Trpv4 -/-	no.3	Hsd3β	20.2823
34℃ 3days	Trpv4 -/-	no.4	Hsd3β	20.5679

## Sheet: Figure 4C
Water Conditions	Genotype	ID	Sperm motility (μm/sec)
29℃	Trpv4 +/+	no.1	44
29℃	Trpv4 +/+	no.2	36.2
29℃	Trpv4 +/+	no.3	64.4
29℃	Trpv4 +/+	no.4	54.4
29℃	Trpv4 +/+	no.5	89.3
29℃	Trpv4 +/+	no.6	46.8
29℃	Trpv4 +/+	no.7	52.8
29℃	Trpv4 +/+	no.8	55.4
34℃	Trpv4 +/+	no.1	33.2
34℃	Trpv4 +/+	no.2	35
34℃	Trpv4 +/+	no.3	31.2
34℃	Trpv4 +/+	no.4	39.3
34℃	Trpv4 +/+	no.5	12.4
34℃	Trpv4 +/+	no.6	19.5
34℃	Trpv4 +/+	no.7	35.1
34℃	Trpv4 +/+	no.8	35.3
29℃	Trpv4 -/-	no.1	50.1
29℃	Trpv4 -/-	no.2	51
29℃	Trpv4 -/-	no.3	47.8
29℃	Trpv4 -/-	no.4	52.2
29℃	Trpv4 -/-	no.5	53.1
29℃	Trpv4 -/-	no.6	50.5
29℃	Trpv4 -/-	no.7	42.9
29℃	Trpv4 -/-	no.8	46.3
34℃	Trpv4 -/-	no.1	64.9
34℃	Trpv4 -/-	no.2	50.1
34℃	Trpv4 -/-	no.3	53.5
34℃	Trpv4 -/-	no.4	47.7
34℃	Trpv4 -/-	no.5	56.4
34℃	Trpv4 -/-	no.6	55.2
34℃	Trpv4 -/-	no.7	41.5
34℃	Trpv4 -/-	no.8	43.2

## Sheet: Figure 4F
Water Conditions	Concentration of 20β-S	ID	Sperm motility (μm/sec)
29℃	Control	no.1	49.9
29℃	Control	no.2	63.4
29℃	Control	no.3	67.5
29℃	Control	no.4	59.6
29℃	Control	no.5	65.1
29℃	Control	no.6	50.4
29℃	Control	no.7	54.5
29℃	1nM	no.1	52.2
29℃	1nM	no.2	58.4
29℃	1nM	no.3	86.4
29℃	1nM	no.4	56.1
29℃	1nM	no.5	66.9
29℃	1nM	no.6	39.1
29℃	1nM	no.7	46.7
29℃	10nM	no.1	54.1
29℃	10nM	no.2	62.6
29℃	10nM	no.3	60.2
29℃	10nM	no.4	56.5
29℃	10nM	no.5	74.5
29℃	10nM	no.6	57
29℃	10nM	no.7	55.2
29℃	100nM	no.1	52
29℃	100nM	no.2	49.1
29℃	100nM	no.3	68.2
29℃	100nM	no.4	45.5
29℃	100nM	no.5	46.1
29℃	100nM	no.6	51.2
29℃	100nM	no.7	53.2
29℃	1μM	no.1	21.5
29℃	1μM	no.2	21.4
29℃	1μM	no.3	25.8
29℃	1μM	no.4	18.4
29℃	1μM	no.5	23.4
29℃	1μM	no.6	9.6
29℃	1μM	no.7	7
34℃	Control	no.1	30
34℃	Control	no.2	48
34℃	Control	no.3	37.6
34℃	Control	no.4	48.7
34℃	Control	no.5	38.1
34℃	Control	no.6	41.6
34℃	Control	no.7	44.4
34℃	Control	no.8	30.3
34℃	Control	no.9	46.3
34℃	Control	no.10	19
34℃	1nM	no.1	45.4
34℃	1nM	no.2	33.1
34℃	1nM	no.3	24.7
34℃	1nM	no.4	33.6
34℃	1nM	no.5	48
34℃	1nM	no.6	42.6
34℃	1nM	no.7	36.3
34℃	1nM	no.8	42.8
34℃	1nM	no.9	46.9
34℃	1nM	no.10	26.9
34℃	10nM	no.1	31.6
34℃	10nM	no.2	40.8
34℃	10nM	no.3	43.5
34℃	10nM	no.4	34.6
34℃	10nM	no.5	38.2
34℃	10nM	no.6	37
34℃	10nM	no.7	54.5
34℃	10nM	no.8	41
34℃	10nM	no.9	33.7
34℃	10nM	no.10	33.4
34℃	100nM	no.1	51
34℃	100nM	no.2	46
34℃	100nM	no.3	48.3
34℃	100nM	no.4	84.6
34℃	100nM	no.5	48.8
34℃	100nM	no.6	38.8
34℃	100nM	no.7	54.5
34℃	100nM	no.8	51.1
34℃	100nM	no.9	41.9
34℃	100nM	no.10	41.4
34℃	1μM	no.1	32.8
34℃	1μM	no.2	14.4
34℃	1μM	no.3	11.2
34℃	1μM	no.4	11.3
34℃	1μM	no.5	11.3
34℃	1μM	no.6	5.8

## Sheet: Figure 4G
Water Conditions	Genotype	ID	Target Name	Cт
29℃	Trpv4 +/+	no.1	β-actin	16.1197
29℃	Trpv4 +/+	no.2	β-actin	15.9539
29℃	Trpv4 +/+	no.3	β-actin	15.6671
29℃	Trpv4 +/+	no.4	β-actin	15.3038
29℃	Trpv4 +/+	no.1	20β-hsd	19.836
29℃	Trpv4 +/+	no.2	20β-hsd	19.7009
29℃	Trpv4 +/+	no.3	20β-hsd	19.8697
29℃	Trpv4 +/+	no.4	20β-hsd	19.7894
34℃ 1day	Trpv4 +/+	no.1	β-actin	16.28
34℃ 1day	Trpv4 +/+	no.2	β-actin	16.1681
34℃ 1day	Trpv4 +/+	no.3	β-actin	15.9707
34℃ 1day	Trpv4 +/+	no.4	β-actin	15.6578
34℃ 1day	Trpv4 +/+	no.1	20β-hsd	20.7158
34℃ 1day	Trpv4 +/+	no.2	20β-hsd	20.6674
34℃ 1day	Trpv4 +/+	no.3	20β-hsd	20.6253
34℃ 1day	Trpv4 +/+	no.4	20β-hsd	20.7337
34℃ 3days	Trpv4 +/+	no.1	β-actin	15.3122
34℃ 3days	Trpv4 +/+	no.2	β-actin	15.3638
34℃ 3days	Trpv4 +/+	no.3	β-actin	15.1471
34℃ 3days	Trpv4 +/+	no.4	β-actin	14.6824
34℃ 3days	Trpv4 +/+	no.1	20β-hsd	21.143
34℃ 3days	Trpv4 +/+	no.2	20β-hsd	21.1979
34℃ 3days	Trpv4 +/+	no.3	20β-hsd	20.9519
34℃ 3days	Trpv4 -/-	no.4	20β-hsd	21.105
29℃	Trpv4 -/-	no.1	β-actin	15.3892
29℃	Trpv4 -/-	no.2	β-actin	15.2286
29℃	Trpv4 -/-	no.3	β-actin	14.909
29℃	Trpv4 -/-	no.4	β-actin	14.5828
29℃	Trpv4 -/-	no.1	20β-hsd	19.1868
29℃	Trpv4 -/-	no.2	20β-hsd	19.0867
29℃	Trpv4 -/-	no.3	20β-hsd	18.7129
29℃	Trpv4 -/-	no.4	20β-hsd	19.1614
34℃ 1day	Trpv4 -/-	no.1	β-actin	15.7031
34℃ 1day	Trpv4 -/-	no.2	β-actin	15.704
34℃ 1day	Trpv4 -/-	no.3	β-actin	15.1639
34℃ 1day	Trpv4 -/-	no.4	β-actin	15.218
34℃ 1day	Trpv4 -/-	no.1	20β-hsd	19.1406
34℃ 1day	Trpv4 -/-	no.2	20β-hsd	19.0782
34℃ 1day	Trpv4 -/-	no.3	20β-hsd	18.9137
34℃ 1day	Trpv4 -/-	no.4	20β-hsd	18.8734
34℃ 3days	Trpv4 -/-	no.1	β-actin	15.4402
34℃ 3days	Trpv4 -/-	no.2	β-actin	15.3769
34℃ 3days	Trpv4 -/-	no.3	β-actin	14.7285
34℃ 3days	Trpv4 -/-	no.4	β-actin	14.7502
34℃ 3days	Trpv4 -/-	no.1	20β-hsd	19.3156
34℃ 3days	Trpv4 -/-	no.2	20β-hsd	19.4324
34℃ 3days	Trpv4 -/-	no.3	20β-hsd	19.117
34℃ 3days	Trpv4 -/-	no.4	20β-hsd	19.1761

## Sheet: Figure 5B
Water Conditions	ID	Rate of P4 area( %)
29℃	no.1	93.2
29℃	no.2	95.5
29℃	no.3	92.7
29℃	no.4	90
29℃	no.5	94.8
29℃	no.6	92.3
34℃	no.1	83.8
34℃	no.2	86.5
34℃	no.3	78.1
34℃	no.4	88.2
34℃	no.5	84.6
34℃	no.6	84.1

[truncated: 12 more sheets: Figure 5C, Figure 5D, Figure 5E, Sup. Fig. 1, Sup. Fig. 8-HSP, Sup. Fig. 8-Germ cell marker, Sup. Fig. 8-Sertoli cell marker, Sup. Fig. 10D, Sup. Fig. 13A, Sup. Fig. 13B, Sup. Fig. 14B, Sup. Fig. 14C]
